# Supplementary material for: Massively targeted evaluation of therapeutic CRISPR off-targets in cells
Source: Nat Commun. 2022 Jul 13;13:4049. doi: 10.1038/s41467-022-31543-6 (PMC9279339; doi:10.1038/s41467-022-31543-6)
Supplement: Supplementary file 12 — Source Data [file 41467_2022_31543_MOESM12_ESM.xlsx]

## Sheet: Fig. 2a-d
a	An overview of all RNGs and OTs evaluated between four methods
	gRNA	Number of OTs	Methods	REFs
	VEGFA site 1	13	T7E1, GUIDE-seq, CIRCLE-seq, SURRO-seq	PMID: 23792628, 25513782, 28459458
	VEGFA site 2	65	T7E1, GUIDE-seq, CIRCLE-seq, SURRO-seq	PMID: 23792628, 25513782, 28459458
	EMX1	5	GUIDE-seq, CIRCLE-seq, SURRO-seq	PMID: 25513782, 28459458
	HEK293 site 3	3	GUIDE-seq, CIRCLE-seq, SURRO-seq	PMID: 25513782, 28459458
	HEK293 site 4	55	GUIDE-seq, CIRCLE-seq, SURRO-seq	PMID: 25513782, 28459458
	HBB site 1	8	T7E1, SURRO-seq	PMID: 31279229
	VEGFA site 3	7	T7E1, SURRO-seq	PMID: 23792628
	FANCF	3	GUIDE-seq, SURRO-seq	PMID: 25513782
	HEK293 site 1	2	GUIDE-seq, SURRO-seq	PMID: 25513782
	HBB site 2	4	CIRCLE-seq, SURRO-seq	PMID: 28459458
	HEK293 site 2	5	CIRCLE-seq, SURRO-seq	PMID: 28459458
	SUM	170
b
	Concordance rate in pOT identification between T7E1 and SURRO-seq
	gRNA	T7E1	SURRO-seq	Con.Rate %
	HBB site 1	8	8	100
	VEGFA site 1	3	2	66.6667
	VEGFA site 2	8	8	100
	VEGFA site 3	7	7	100
c
	Concordance rate in pOT identification between GUIDE-seq and SURRO-seq
	gRNA	GUIDE-seq	SURRO-seq	Con.Rate %
	EMX1	5	4	80
	FANCF	3	2	66.6667
	HEK293 site 1	2	2	100
	HEK293 site 3	3	3	100
	HEK293 site 4	55	40	72.7273
	VEGFA site 1	13	7	53.8462
	VEGFA site 2	67	42	62.6866
d
	Concordance rate in pOT identification between CIRCLE-seq and SURRO-seq
	gRNA	CIRCLE-seq	SURRO-seq	Con.Rate %
	EMX1	5	2	40
	HBB site 2	4	3	75
	HEK293 site 2	5	0	0
	HEK293 site 3	3	2	66.6667
	HEK293 site 4	55	28	50.9091
	VEGFA site 1	13	10	76.9231
	VEGFA site 2	67	30	44.7761

## Sheet: Fig. 2e
OT with detectable reads from GUIDE-seq, CIRCLE-seq and significant indels from SURRO-seq
gRNA
	GUIDE-seq	CIRCLE-seq	SURRO-seq
VEGFA site 1	OT1	OT2	OT2
VEGFA site 1	OT2	OT3	OT3
VEGFA site 1	OT3	OT4	OT4
VEGFA site 1	OT4	OT7	OT6
VEGFA site 1	OT5	OT10	OT7
VEGFA site 1	OT6	OT11	OT10
VEGFA site 1	OT7	OT12	OT11
VEGFA site 1	OT8	OT13
VEGFA site 1	OT9
	GUIDE-seq	CIRCLE-seq	SURRO-seq
VEGFA site 2	OT1	OT2	OT1
VEGFA site 2	OT2	OT3	OT2
VEGFA site 2	OT3	OT5	OT3
VEGFA site 2	OT4	OT6	OT4
VEGFA site 2	OT5	OT7	OT5
VEGFA site 2	OT6	OT9	OT6
VEGFA site 2	OT7	OT10	OT7
VEGFA site 2	OT8	OT13	OT8
VEGFA site 2	OT10	OT14	OT9
VEGFA site 2	OT12	OT27	OT10
VEGFA site 2	OT13	OT33	OT11
VEGFA site 2	OT14	OT34	OT12
VEGFA site 2	OT15	OT35	OT13
VEGFA site 2	OT16	OT36	OT14
VEGFA site 2	OT17	OT37	OT15
VEGFA site 2	OT18	OT38	OT19
VEGFA site 2	OT19	OT39	OT20
VEGFA site 2	OT20	OT40	OT21
VEGFA site 2	OT21	OT41	OT22
VEGFA site 2	OT22	OT42	OT23
VEGFA site 2	OT23	OT43	OT26
VEGFA site 2	OT24	OT44	OT27
VEGFA site 2	OT25	OT45	OT28
VEGFA site 2	OT26	OT46	OT29
VEGFA site 2	OT27	OT47	OT30
VEGFA site 2	OT28	OT48	OT31
VEGFA site 2	OT29	OT49	OT32
VEGFA site 2	OT30	OT50	OT34
VEGFA site 2	OT31	OT51	OT35
VEGFA site 2	OT32	OT52	OT36
VEGFA site 2		OT53	OT39
VEGFA site 2		OT54	OT42
VEGFA site 2		OT55	OT43
VEGFA site 2		OT56	OT44
VEGFA site 2		OT57	OT46
VEGFA site 2		OT58	OT48
VEGFA site 2		OT59	OT49
VEGFA site 2		OT60	OT51
VEGFA site 2		OT61	OT52
VEGFA site 2		OT62	OT53
VEGFA site 2		OT63	OT55
VEGFA site 2		OT64	OT58
VEGFA site 2		OT65	OT62
	GUIDE-seq	CIRCLE-seq	SURRO-seq
EMX1	OT1	OT3	OT1
EMX1	OT2		OT2
EMX1	OT3		OT3
EMX1	OT4		OT4
EMX1	OT5
	GUIDE-seq	CIRCLE-seq	SURRO-seq
HEK293 site 3	OT1	OT1	OT1
HEK293 site 3	OT2	OT2	OT2
HEK293 site 3		OT3
	GUIDE-seq	CIRCLE-seq	SURRO-seq
HEK293 site 4	OT1	OT1	OT1
HEK293 site 4	OT2	OT3	OT2
HEK293 site 4	OT3	OT4	OT3
HEK293 site 4	OT4	OT5	OT4
HEK293 site 4	OT5	OT6	OT5
HEK293 site 4	OT6	OT7	OT6
HEK293 site 4	OT7	OT10	OT7
HEK293 site 4	OT8	OT11	OT9
HEK293 site 4	OT9	OT12	OT10
HEK293 site 4	OT10	OT13	OT11
HEK293 site 4	OT11	OT14	OT12
HEK293 site 4	OT12	OT15	OT13
HEK293 site 4	OT13	OT16	OT14
HEK293 site 4	OT14	OT17	OT16
HEK293 site 4	OT15	OT18	OT17
HEK293 site 4	OT16	OT19	OT18
HEK293 site 4	OT17	OT23	OT19
HEK293 site 4	OT18	OT24	OT20
HEK293 site 4	OT19	OT27	OT27
HEK293 site 4	OT20	OT28	OT28
HEK293 site 4	OT21	OT31	OT34
HEK293 site 4	OT22	OT33	OT43
HEK293 site 4	OT23	OT34	OT47
HEK293 site 4	OT24	OT35
HEK293 site 4	OT25	OT36
HEK293 site 4	OT26	OT37
HEK293 site 4	OT27	OT38
HEK293 site 4	OT28	OT39
HEK293 site 4	OT29	OT40
HEK293 site 4	OT30	OT41
HEK293 site 4	OT31	OT42
HEK293 site 4	OT32	OT43
HEK293 site 4		OT44
HEK293 site 4		OT45
HEK293 site 4		OT46
HEK293 site 4		OT47
HEK293 site 4		OT48
HEK293 site 4		OT49
HEK293 site 4		OT50
HEK293 site 4		OT51
HEK293 site 4		OT52
HEK293 site 4		OT53
HEK293 site 4		OT54
HEK293 site 4		OT55

## Sheet: Fig. 3b
Disease.therapy application	genes	SURROID	RGN gRNA spacer	Total reads	indel reads	IF%	Total Reads	Indel Reads	IF%
Immunotherapy	B2M	11241	CGCGAGCACAGCTAAGGCCA	7702	7566	98.2342	18690	29	0.155163
Beta-thalassemia	BCL11A	11182	GATGGCTGAAAAGCGATACA	15059	14641	97.2243	53020	677	1.27688
Beta-thalassemia	BCL11A	11183	AATTTGTATGCCATGCCGTG	19811	18931	95.558	66800	104	0.155689
Beta-thalassemia	BCL11A	11184	ATCGGTGGCCGTTTGCCCAG	10583	9980	94.3022	44293	444	1.00242
Beta-thalassemia	BCL11A	11185	CACAGGCTCCAGGAAGGGTT	13258	12835	96.8095	43262	98	0.226527
Beta-thalassemia	BCL11A	11186	ATCAGAGGCCAAACCCTTCC	15037	13077	86.9655	65520	125	0.190781
Beta-thalassemia	BCL11A	11187	ACTCTTAGACATAACACACC	14929	14142	94.7284	73066	242	0.331207
Beta-thalassemia	BCL11A	11188	TTTATCACAGGCTCCAGGAA	21536	20519	95.2777	85330	153	0.179304
HIV therapy	CCR5	11156	CATACAGTCAGTATCAATTC	8381	7860	93.7836	18722	21	0.112168
HIV therapy	CCR5	11157	TGACATCAATTATTATACAT	12968	11280	86.9833	40563	152	0.374726
HIV therapy	CCR5	11161	GCTGCCGCCCAGTGGGACTT	11690	10434	89.2558	36122	128	0.354355
HIV therapy	CCR5	11162	GGCAGCATAGTGAGCCCAGA	10638	10072	94.6795	20302	66	0.325091
HIV therapy	CCR5	11163	TCAGTTTACACCCGATCCAC	16544	15776	95.3578	53621	86	0.160385
HIV therapy	CCR5	11164	GTAAACTGAGCTTGCTCGCT	16523	12583	76.1545	51145	80	0.156418
HIV therapy	CCR5	11165	TCACTATGCTGCCGCCCAGT	28915	26675	92.2532	127660	241	0.188783
HIV therapy	CCR5	11166	TCTGAACTTCTCCCCGACAA	18359	17771	96.7972	65899	131	0.198789
HIV therapy	CCR5	11167	TCATCCTCCTGACAATCGAT	16383	15762	96.2095	50511	167	0.330621
HIV therapy	CCR5	11168	CAATGTGTCAACTCTTGACA	14135	13473	95.3166	41882	148	0.353374
HIV therapy	CCR5	11169	ATAATTGCAGTAGCTCTAAC	15263	12842	84.1381	33672	148	0.439534
HIV therapy	CCR5	11170	GCTTGTGACACGGACTCAAG	16914	16287	96.293	53610	49	0.0914009
HIV therapy	CCR5	11171	GGTCCTGCCGCTGCTTGTCA	21342	17283	80.9812	88868	171	0.19242
HIV therapy	CCR5	11173	TAATAATTGATGTCATAGAT	18783	9104	48.4694	29556	36	0.121803
HIV therapy	CCR5	11174	CAGAATTGATACTGACTGTA	14880	11572	77.7688	39572	82	0.207217
HIV therapy	CCR5	11175	AGATGACTATCTTTAATGTC	17235	13183	76.4897	30241	58	0.191793
LCA	CEP290	11145	GGAGTCACATGGGAGTCACA	22723	22013	96.8754	79881	118	0.14772
HIV therapy	CXCR4	11158	GAAGAAACTGAGAAGCATGA	4946	4810	97.2503	8974	23	0.256296
HIV therapy	CXCR4	11159	GCTTCTACCCCAATGACTTG	28506	26837	94.1451	99392	906	0.911542
HIV therapy	CXCR4	11160	GTTCCAGTTTCAGCACATCA	22368	21646	96.7722	104498	346	0.331107
HIV therapy	CXCR4	11172	AGTCGGGAATAGTCAGCAGG	5881	5791	98.4696	17189	53	0.308337
Duchenne Muscular Dystrophy (DMD)	DMD	11195	GTACAAGGACCGACAAGGGT	8638	8399	97.2332	23143	28	0.120987
Duchenne Muscular Dystrophy (DMD)	DMD	11196	TATGTGTTACCTACCCTTGT	44304	41921	94.6213	155589	775	0.498107
Duchenne Muscular Dystrophy (DMD)	DMD	11197	TGGTATCTTACAGGAACTCC	1500	1462	97.4667	2215	5	0.225734
Duchenne Muscular Dystrophy (DMD)	DMD	11198	TCCTACTCAGACTGTTACTC	27662	25329	91.566	84189	175	0.207866
Duchenne Muscular Dystrophy (DMD)	DMD	11199	GCCTTCTTTATCCCCTATCG	16918	16321	96.4712	47570	404	0.849275
Duchenne Muscular Dystrophy (DMD)	DMD	11200	TAGAAGATCTGAGCTCTGAG	9302	8856	95.2053	51228	95	0.185445
Duchenne Muscular Dystrophy (DMD)	DMD	11201	AGATCTGAGCTCTGAGTGGA	17423	16872	96.8375	53618	263	0.490507
Duchenne Muscular Dystrophy (DMD)	DMD	11202	AAGCAGCCTGACCTAGCTCC	25344	23998	94.6891	114507	197	0.172042
Duchenne Muscular Dystrophy (DMD)	DMD	11203	GTGGCAGACAAATGTAGATG	9131	8676	95.017	44828	88	0.196306
Duchenne Muscular Dystrophy (DMD)	DMD	11204	CAGAGAATATCAATGCCTCT	22256	9603	43.1479	35839	124	0.345992
Duchenne Muscular Dystrophy (DMD)	DMD	11205	TGGCCAAAGACCTCCGCCAG	3858	3675	95.2566	17162	37	0.215593
Duchenne Muscular Dystrophy (DMD)	DMD	11206	ATAATCCCGGAGAAGTTTCA	19005	17849	93.9174	63274	102	0.161204
Duchenne Muscular Dystrophy (DMD)	DMD	11207	ACCAGAGTAACAGTCTGAGT	18981	18433	97.1129	56111	108	0.192476
Duchenne Muscular Dystrophy (DMD)	DMD	11208	ATTCTTTCAACTAGAATAAA	2455	1495	60.8961	2618	33	1.2605
Duchenne Muscular Dystrophy (DMD)	DMD	11209	GATGGCAAAGCAAACTCCTG	4742	4632	97.6803	15039	17	0.113039
Duchenne Muscular Dystrophy (DMD)	DMD	11210	GTAATCTGGATATAGTTGGC	21923	20223	92.2456	90933	146	0.160558
Duchenne Muscular Dystrophy (DMD)	DMD	11211	GGTACACAATAGGTACGGAA	10171	9738	95.7428	32183	27	0.0838952
Duchenne Muscular Dystrophy (DMD)	DMD	11212	GTGGTGTCCTTTGAATATGC	15712	14715	93.6545	42715	219	0.5127
Duchenne Muscular Dystrophy (DMD)	DMD	11213	AGATTGTCCAGGATATAATT	35318	19354	54.7993	96815	117	0.120849
Duchenne Muscular Dystrophy (DMD)	DMD	11214	TTAGCAACCAAATTATATCC	5275	5003	94.8436	14058	68	0.48371
Duchenne Muscular Dystrophy (DMD)	DMD	11215	GTTGAAATTAAACTACACAC	2811	2742	97.5454	9342	16	0.17127
Duchenne Muscular Dystrophy (DMD)	DMD	11216	ATCTTTACCTGCATATTCAA	19860	16565	83.4089	40829	48	0.117563
Duchenne Muscular Dystrophy (DMD)	DMD	11217	CATTCCTGGGAGTCTGTCAT	32187	30751	95.5386	115451	169	0.146382
Duchenne Muscular Dystrophy (DMD)	DMD	11218	TGTATGATGCTATAATACCA	12862	12612	98.0563	28612	52	0.181742
Duchenne Muscular Dystrophy (DMD)	DMD	11219	GTGGAAAGTACATAGGACCT	17860	17270	96.6965	48719	71	0.145734
Duchenne Muscular Dystrophy (DMD)	DMD	11220	TCTTATCATAACTCTTACCA	18204	17756	97.539	45636	164	0.359365
Duchenne Muscular Dystrophy (DMD)	DMD	11221	GTTACATACAGGCTAGGGAG	19112	18545	97.0333	58559	246	0.420089
Duchenne Muscular Dystrophy (DMD)	DMD	11222	ATATACTTGTGGCTAGTTAG	18822	17568	93.3376	104643	174	0.16628
Duchenne Muscular Dystrophy (DMD)	DMD	11223	AAAAACTGGAGCTAACCGAG	4677	4464	95.4458	25735	32	0.124344
Duchenne Muscular Dystrophy (DMD)	DMD	11224	TGTCCTACAAATCAATTAGT	16957	12404	73.1497	28708	97	0.337885
Duchenne Muscular Dystrophy (DMD)	DMD	11225	CAGGGAAAAAAGCACCCTCT	18259	16741	91.6863	51444	72	0.139958
Duchenne Muscular Dystrophy (DMD)	DMD	11226	AATTAATCTGCCGAAGATGA	15815	15153	95.8141	64302	72	0.111972
Duchenne Muscular Dystrophy (DMD)	DMD	11227	TGCAGTATGCTCCATCCATA	9043	8337	92.1929	26091	24	0.0919857
Duchenne Muscular Dystrophy (DMD)	DMD	11228	AAGAGTTACTCATCTATATA	26972	14566	54.0042	30667	55	0.179346
Duchenne Muscular Dystrophy (DMD)	DMD	11229	AAACAAACCAGCTCTTCACG	2260	2141	94.7345	8940	18	0.201342
Duchenne Muscular Dystrophy (DMD)	DMD	11230	CATTGGCTTTGATTTCCCTA	28449	27008	94.9348	120426	339	0.281501
Duchenne Muscular Dystrophy (DMD)	DMD	11231	TAAGGGATATTTGTTCTTAC	21001	13347	63.5541	39425	84	0.213063
Duchenne Muscular Dystrophy (DMD)	DMD	11232	CTATTCCAGTCAAATAGGTC	36203	33412	92.2907	133729	395	0.295373
Duchenne Muscular Dystrophy (DMD)	DMD	11233	TCAAATGCACTATTCTCAAC	12460	9163	73.5393	18509	119	0.64293
Duchenne Muscular Dystrophy (DMD)	DMD	11234	TGAACATTTGGTCCTTTGCA	17877	17087	95.5809	80796	114	0.141096
Immunotherapy	FAS	11244	GAGGGTCCAGATGCCCAGCA	6673	6447	96.6132	19965	37	0.185324
Beta-thalassemia	HBB	11176	CTTGCCCCACAGGGCAGTAA	26452	23355	88.292	83773	116	0.138469
Beta-thalassemia	HBB	11177	GTAACGGCAGACTTCTCCTC	22350	20926	93.6286	123857	417	0.336679
Beta-thalassemia	HBB	11178	AGTCTGCCGTTACTGCCCTG	13666	13102	95.873	55273	76	0.137499
Beta-thalassemia	HBB	11179	AAGGTGAACGTGGATGAAGT	14173	13734	96.9026	40959	36	0.0878928
Beta-thalassemia	HBB	11181	CGTTACTGCCCTGTGGGGCA	23068	9343	40.502	30098	65	0.215961
Beta-thalassemia	HBB	11189	AGCCAGTGCCAGAAGAGCCA	15098	14923	98.8409	28541	50	0.175187
Beta-thalassemia	HBB	11192	GTCTGCCGTTACTGCCCTGT	6234	6137	98.444	11854	19	0.160283
Huntington's disease	HTT	11146	GTCTGGGACGCAAGGCGCCG	10903	10576	97.0008	28875	39	0.135065
Huntington's disease	HTT	11147	GGCCTTCATCAGCTTTTCCA	20242	18676	92.2636	72275	144	0.199239
Huntington's disease	HTT	11148	GGCTGAGGAAGCTGAGGAGG	1409	1340	95.1029	12322	216	1.75296
Huntington's disease	HTT	11149	GTCGATGATCTCTTTAACCG	32539	31173	95.802	137093	214	0.156098
Huntington's disease	HTT	11150	GCCTCCGGGGACTGCCGTGC	23705	21211	89.479	64751	139	0.214668
Huntington's disease	HTT	11151	GACCCTGGAAAAGCTGATGA	10667	10144	95.097	47115	79	0.167675
Huntington's disease	HTT	11152	CGCCATGGCGGTCTCCCGCC	30906	27333	88.4391	55585	93	0.167311
Huntington's disease	HTT	11153	CTGCTGCTGCTGCTGCTGGA	21619	20581	95.1987	79588	543	0.682264
Huntington's disease	HTT	11154	GAAGGACTTGAGGGACTCGA	4911	4733	96.3755	17897	35	0.195564
Huntington's disease	HTT	11155	GCTTCCTCAGCCGCCGCCGC	10806	10261	94.9565	35140	265	0.754126
X-linked SCID	IL2RG	11190	TGGTAATGATGGCTTCAACA	778	751	96.5296	3666	6	0.163666
Beta-thalassemia	KLF1	11193	TCTTGCGCGCCCACGAACGT	11959	11202	93.67	52571	66	0.125545
Beta-thalassemia	KLF1	11194	CGGCTGGAGATTCGCGCGCT	4416	4211	95.3578	21352	19	0.0889846
Cancers (Colon cancer)	KRT20	11256	TTAAATATTCTAGTGCTCAC	67129	31444	46.8412	160263	278	0.173465
Cancers (Colon cancer)	KRT20	11257	AATTACAGAGTCTGATAAAT	12697	7681	60.4946	21427	59	0.275354
Cancers (Colon cancer)	LGR5	11254	GTAATTAATAAGAAGAGCTG	6010	5879	97.8203	14857	25	0.168271
Cancers (Colon cancer)	LGR5	11255	TGTCTCTAATTAATATGTGA	3683	3573	97.0133	7579	46	0.60694
Cancers (Lung adenocarcinoma)	NLUCAT1	11235	GTGTAGATTGAACGTGTACA	12086	11386	94.2082	52362	326	0.622589
Immunotherapy	PDCD1	11236	CGACTGGCCAGGGCGCCTGT	16665	16276	97.6658	49657	108	0.217492
Immunotherapy	PDCD1	11242	GGCCAGGATGGTTCTTAGGT	22260	21220	95.3279	80389	169	0.210228
Immunotherapy	PDCD1	11243	GGCGCCCTGGCCAGTCGTCT	11464	10834	94.5045	35191	39	0.110824
Immunotherapy	PDCD1	11250	GCGTGACTTCCACATGAGCG	31055	30081	96.8636	122893	194	0.157861
Immunotherapy	PDCD1	11251	GCAGTTGTGTGACACGGAAG	6763	6549	96.8357	24522	23	0.0937933
Immunotherapy	PDCD1	11252	GACAGCGGCACCTACCTCTG	23927	22939	95.8708	104986	954	0.908693
Immunotherapy	PDCD1	11253	GGGCCCTGACCACGCTCATG	21268	20656	97.1224	70208	62	0.088309
Cancers (Colon cancer)	PROM1	11248	GCAACAGGGAGCCGAGTACG	13793	12899	93.5185	45175	80	0.177089
Cancers (Breast cancer)	SHCBP1	11258	TGTAGCTACCGTGATAAACC	11971	11234	93.8435	41976	66	0.157233
Immunotherapy	TNFRSF10A	11245	TCGTGGTTCAATCCTCCCCG	2951	2852	96.6452	9946	67	0.673638
Immunotherapy	TNFRSF10B	11247	AGAACGCCCCGGCCGCTTCG	15666	15295	97.6318	52660	404	0.767186
Immunotherapy	TRAC	11237	AGAGTCTCTCAGCTGGTACA	18553	17775	95.8066	68365	224	0.327653
Immunotherapy	TRAC	11238	TGTGCTAGACATGAGGTCTA	16602	15971	96.1993	55303	119	0.215178
Immunotherapy	TRBC2	11239	GCAGTATCTGGAGTCATTGA	20655	19963	96.6497	90497	200	0.221002
Immunotherapy	TRBC2	11240	GGAGAATGACGAGTGGACCC	9318	8732	93.7111	36187	50	0.138171

## Sheet: Fig. 3c
genes	ontarget	chromosome	start	end	true positive	detectable indels	NA detectable indels	axis-x	inner circle bar(log2(y+1))	middle circle bar(log2(y+1))	outer circle bar(log2(y+1))
BCL11A	11183	chr2	60722213	60722235	0	1	27	1	0	1	4.80735
BCL11A	11184	chr2	60722301	60722323	3	2	16	2	2	1.58496	4.08746
BCL11A	11186	chr2	60722371	60722393	0	4	79	3	0	2.32193	6.32193
BCL11A	11185	chr2	60722379	60722401	1	16	160	4	1	4.08746	7.33092
BCL11A	11188	chr2	60722384	60722406	1	9	96	5	1	3.32193	6.59991
BCL11A	11187	chr2	60722452	60722474	0	3	39	6	0	2	5.32193
BCL11A	11182	chr2	60722577	60722599	0	5	19	7	0	2.58496	4.32193
CXCR4	11160	chr2	136872882	136872904	2	8	71	1	1.58496	3.16993	6.16993
CXCR4	11159	chr2	136872913	136872935	0	5	40	2	0	2.58496	5.35755
CXCR4	11172	chr2	136872984	136873006	3	4	34	3	2	2.32193	5.12928
CXCR4	11158	chr2	136873278	136873300	4	19	207	4	2.32193	4.32193	7.70044
PDCD1	11252	chr2	242794838	242794860	11	6	50	1	3.58496	2.80735	5.67243
PDCD1	11253	chr2	242794869	242794891	0	3	50	2	0	2	5.67243
PDCD1	11250	chr2	242794878	242794900	0	0	20	3	0	0	4.39232
PDCD1	11251	chr2	242794908	242794930	0	7	44	4	0	3	5.49185
PDCD1	11242	chr2	242800910	242800932	2	8	32	5	1.58496	3.16993	5.04439
PDCD1	11243	chr2	242800954	242800976	1	0	27	6	1	0	4.80735
PDCD1	11236	chr2	242800960	242800982	3	6	33	7	2	2.80735	5.08746
CCR5	11173	chr3	46414415	46414437	0	3	89	1	0	2	6.49185
CCR5	11157	chr3	46414423	46414445	0	7	73	2	0	3	6.20945
CCR5	11162	chr3	46414644	46414666	1	7	77	3	1	3	6.2854
CCR5	11165	chr3	46414654	46414676	0	4	35	4	0	2.32193	5.16993
CCR5	11161	chr3	46414661	46414683	2	5	61	5	1.58496	2.58496	5.9542
CCR5	11168	chr3	46414689	46414711	0	5	47	6	0	2.58496	5.58496
CCR5	11167	chr3	46414749	46414771	0	3	25	7	0	2	4.70044
CCR5	11174	chr3	46414940	46414962	0	3	55	8	0	2	5.80735
CCR5	11156	chr3	46414941	46414963	0	6	53	9	0	2.80735	5.75489
CCR5	11175	chr3	46414972	46414994	1	2	61	10	1	1.58496	5.9542
CCR5	11171	chr3	46415002	46415024	1	4	74	11	1	2.32193	6.22882
CCR5	11169	chr3	46415193	46415215	0	4	52	12	0	2.32193	5.72792
CCR5	11166	chr3	46415286	46415308	0	4	24	13	0	2.32193	4.64386
CCR5	11164	chr3	46415388	46415410	1	2	23	14	1	1.58496	4.58496
CCR5	11163	chr3	46415402	46415424	0	1	14	15	0	1	3.90689
CCR5	11170	chr3	46415445	46415467	2	3	33	16	1.58496	2	5.08746
HTT	11146	chr4	3076383	3076405	0	3	55	1	0	2	5.80735
HTT	11150	chr4	3076517	3076539	3	3	67	2	2	2	6.08746
HTT	11152	chr4	3076536	3076558	1	0	37	3	1	0	5.24793
HTT	11151	chr4	3076558	3076580	1	6	78	4	1	2.80735	6.30378
HTT	11147	chr4	3076560	3076582	0	9	70	5	0	3.32193	6.14975
HTT	11154	chr4	3076581	3076603	12	8	57	6	3.70044	3.16993	5.85798
HTT	11153	chr4	3076599	3076621	35	43	436	7	5.16993	5.45943	8.77149
HTT	11148	chr4	3076691	3076713	18	7	139	8	4.24793	3	7.12928
HTT	11155	chr4	3076702	3076724	5	6	168	9	2.58496	2.80735	7.40088
HTT	11149	chr4	3104389	3104411	0	4	18	10	0	2.32193	4.24793
PROM1	11248	chr4	16077502	16077524	6	6	41	1	2.80735	2.80735	5.39232
LUCAT1	11235	chr5	90608668	90608690	0	1	17	1	0	1	4.16993
TRBC2	11239	chr7	142498926	142498948	4	7	81	1	2.32193	3	6.35755
TRBC2	11240	chr7	142499035	142499057	2	9	66	2	1.58496	3.32193	6.06609
TNFRSF10B	11247	chr8	22926369	22926391	0	2	9	1	0	1.58496	3.32193
TNFRSF10A	11245	chr8	23082431	23082453	3	3	12	1	2	2	3.70044
FAS	11244	chr10	90750632	90750654	7	9	81	1	3	3.32193	6.35755
HBB	11179	chr11	5248178	5248200	1	9	68	1	1	3.32193	6.10852
HBB	11181	chr11	5248197	5248219	0	2	58	2	0	1.58496	5.88264
HBB	11176	chr11	5248198	5248220	2	12	120	3	1.58496	3.70044	6.91886
HBB	11192	chr11	5248203	5248225	0	2	32	4	0	1.58496	5.04439
HBB	11178	chr11	5248204	5248226	0	9	46	5	0	3.32193	5.55459
HBB	11177	chr11	5248214	5248236	1	7	55	6	1	3	5.80735
HBB	11189	chr11	5248435	5248457	4	11	119	7	2.32193	3.58496	6.90689
LGR5	11255	chr12	71978506	71978528	0	4	87	1	0	2.32193	6.45943
LGR5	11254	chr12	71978584	71978606	0	2	88	2	0	1.58496	6.47573
CEP290	11145	chr12	88494796	88494818	3	6	43	1	2	2.80735	5.45943
TRAC	11237	chr14	23016468	23016490	8	24	90	1	3.16993	4.64386	6.50779
TRAC	11238	chr14	23016589	23016611	1	4	54	2	1	2.32193	5.78136
B2M	11241	chr15	45003755	45003777	2	2	25	1	1.58496	1.58496	4.70044
SHCBP1	11258	chr16	46652230	46652252	0	3	10	1	0	2	3.45943
KRT20	11256	chr17	39032376	39032398	0	3	60	1	0	2	5.93074
KRT20	11257	chr17	39032451	39032473	1	6	120	2	1	2.80735	6.91886
KLF1	11194	chr19	12995818	12995840	0	0	9	1	0	0	3.32193
KLF1	11193	chr19	12996221	12996243	0	0	2	2	0	0	1.58496
DMD	11217	chrX	31526070	31526092	2	5	85	1	1.58496	2.58496	6.42626
DMD	11218	chrX	31526128	31526150	0	2	43	2	0	1.58496	5.45943
DMD	11219	chrX	31526218	31526240	3	4	67	3	2	2.32193	6.08746
DMD	11220	chrX	31526235	31526257	0	8	48	4	0	3.16993	5.61471
DMD	11199	chrX	31536864	31536886	1	3	17	5	1	2	4.16993
DMD	11234	chrX	31645978	31646000	2	7	55	6	1.58496	3	5.80735
DMD	11211	chrX	31651553	31651575	0	2	24	7	0	1.58496	4.64386
DMD	11204	chrX	31676124	31676146	0	8	59	8	0	3.16993	5.90689
DMD	11206	chrX	31676181	31676203	0	2	39	9	0	1.58496	5.32193
DMD	11203	chrX	31676216	31676238	1	5	67	10	1	2.58496	6.08746
DMD	11205	chrX	31676235	31676257	0	1	22	11	0	1	4.52356
DMD	11210	chrX	31696968	31696990	1	4	41	12	1	2.32193	5.39232
DMD	11208	chrX	31697694	31697716	0	8	74	13	0	3.16993	6.22882
DMD	11209	chrX	31698091	31698113	2	5	61	14	1.58496	2.58496	5.9542
DMD	11231	chrX	31747865	31747887	0	4	54	15	0	2.32193	5.78136
DMD	11207	chrX	31792285	31792307	0	7	49	16	0	3	5.64386
DMD	11198	chrX	31792286	31792308	1	4	45	17	1	2.32193	5.52356
DMD	11230	chrX	31792797	31792819	0	6	76	18	0	2.80735	6.26679
DMD	11202	chrX	31838112	31838134	1	7	59	19	1	3	5.90689
DMD	11201	chrX	31838167	31838189	0	4	91	20	0	2.32193	6.52356
DMD	11200	chrX	31838171	31838193	0	7	78	21	0	3	6.30378
DMD	11222	chrX	31986254	31986276	0	4	39	22	0	2.32193	5.32193
DMD	11197	chrX	31986622	31986644	0	0	16	23	0	0	4.08746
DMD	11225	chrX	31986826	31986848	0	7	81	24	0	3	6.35755
DMD	11223	chrX	31986841	31986863	0	3	44	25	0	2	5.49185
DMD	11224	chrX	31986899	31986921	0	3	44	26	0	2	5.49185
DMD	11214	chrX	32234366	32234388	1	3	52	27	1	2	5.72792
DMD	11213	chrX	32234373	32234395	0	7	47	28	0	3	5.58496
DMD	11216	chrX	32234401	32234423	0	4	56	29	0	2.32193	5.83289
DMD	11212	chrX	32234408	32234430	0	2	40	30	0	1.58496	5.35755
DMD	11215	chrX	32234433	32234455	0	1	57	31	0	1	5.85798
DMD	11221	chrX	32250551	32250573	4	6	41	32	2.32193	2.80735	5.39232
DMD	11196	chrX	32305632	32305654	0	4	20	33	0	2.32193	4.39232
DMD	11195	chrX	32305641	32305663	1	1	18	34	1	1	4.24793
DMD	11228	chrX	32661822	32661844	0	3	50	35	0	2	5.67243
DMD	11229	chrX	32715864	32715886	0	4	56	36	0	2.32193	5.83289
DMD	11233	chrX	32717228	32717250	0	8	67	37	0	3.16993	6.08746
DMD	11227	chrX	32827339	32827361	0	4	42	38	0	2.32193	5.42626
DMD	11232	chrX	32827705	32827727	1	1	33	39	1	1	5.08746
DMD	11226	chrX	32868050	32868072	0	4	56	40	0	2.32193	5.83289
IL2RG	11190	chrX	70331369	70331391	0	0	16	1	0	0	4.08746

## Sheet: Fig. 3d
ontarget-id	Indel frequency	Counts	total numbers	Fractions
11145	[<3)	6	9	0.666667
11145	[10,20)	1	9	0.111111
11145	[20,40)	1	9	0.111111
11145	[5,10)	1	9	0.111111
11146	[<3)	3	3	1
11147	[<3)	9	9	1
11148	[<3)	7	25	0.28
11148	[>40]	4	25	0.16
11148	[10,20)	6	25	0.24
11148	[20,40)	2	25	0.08
11148	[3,5)	4	25	0.16
11148	[5,10)	2	25	0.08
11149	[<3)	4	4	1
11150	[<3)	3	6	0.5
11150	[10,20)	1	6	0.166667
11150	[20,40)	1	6	0.166667
11150	[3,5)	1	6	0.166667
11151	[<3)	6	7	0.857143
11151	[20,40)	1	7	0.142857
11152	[5,10)	1	1	1
11153	[<3)	43	78	0.551282
11153	[>40]	6	78	0.0769231
11153	[10,20)	5	78	0.0641026
11153	[20,40)	7	78	0.0897436
11153	[3,5)	9	78	0.115385
11153	[5,10)	8	78	0.102564
11154	[<3)	8	20	0.4
11154	[>40]	3	20	0.15
11154	[10,20)	1	20	0.05
11154	[20,40)	2	20	0.1
11154	[3,5)	5	20	0.25
11154	[5,10)	1	20	0.05
11155	[<3)	6	11	0.545455
11155	[3,5)	1	11	0.0909091
11155	[5,10)	4	11	0.363636
11156	[<3)	6	6	1
11157	[<3)	7	7	1
11158	[<3)	19	23	0.826087
11158	[>40]	2	23	0.0869565
11158	[3,5)	1	23	0.0434783
11158	[5,10)	1	23	0.0434783
11159	[<3)	5	5	1
11160	[<3)	8	10	0.8
11160	[3,5)	1	10	0.1
11160	[5,10)	1	10	0.1
11161	[<3)	5	7	0.714286
11161	[5,10)	2	7	0.285714
11162	[<3)	7	8	0.875
11162	[10,20)	1	8	0.125
11163	[<3)	1	1	1
11164	[<3)	2	3	0.666667
11164	[5,10)	1	3	0.333333
11165	[<3)	4	4	1
11166	[<3)	4	4	1
11167	[<3)	3	3	1
11168	[<3)	5	5	1
11169	[<3)	4	4	1
11170	[<3)	3	5	0.6
11170	[>40]	1	5	0.2
11170	[5,10)	1	5	0.2
11171	[<3)	4	5	0.8
11171	[3,5)	1	5	0.2
11172	[<3)	4	7	0.571429
11172	[3,5)	3	7	0.428571
11173	[<3)	3	3	1
11174	[<3)	3	3	1
11175	[<3)	2	3	0.666667
11175	[20,40)	1	3	0.333333
11176	[<3)	12	14	0.857143
11176	[>40]	1	14	0.0714286
11176	[10,20)	1	14	0.0714286
11177	[<3)	7	8	0.875
11177	[20,40)	1	8	0.125
11178	[<3)	9	9	1
11179	[<3)	9	10	0.9
11179	[10,20)	1	10	0.1
11181	[<3)	2	2	1
11182	[<3)	5	5	1
11183	[<3)	1	1	1
11184	[<3)	2	5	0.4
11184	[10,20)	2	5	0.4
11184	[3,5)	1	5	0.2
11185	[<3)	16	17	0.941176
11185	[3,5)	1	17	0.0588235
11186	[<3)	4	4	1
11187	[<3)	3	3	1
11188	[<3)	9	10	0.9
11188	[10,20)	1	10	0.1
11189	[<3)	11	15	0.733333
11189	[>40]	1	15	0.0666667
11189	[20,40)	1	15	0.0666667
11189	[3,5)	1	15	0.0666667
11189	[5,10)	1	15	0.0666667
11192	[<3)	2	2	1
11195	[<3)	1	2	0.5
11195	[20,40)	1	2	0.5
11196	[<3)	4	4	1
11198	[<3)	4	5	0.8
11198	[>40]	1	5	0.2
11199	[<3)	3	4	0.75
11199	[3,5)	1	4	0.25
11200	[<3)	7	7	1
11201	[<3)	4	4	1
11202	[<3)	7	8	0.875
11202	[>40]	1	8	0.125
11203	[<3)	5	6	0.833333
11203	[>40]	1	6	0.166667
11204	[<3)	8	8	1
11205	[<3)	1	1	1
11206	[<3)	2	2	1
11207	[<3)	7	7	1
11208	[<3)	8	8	1
11209	[<3)	5	7	0.714286
11209	[>40]	1	7	0.142857
11209	[5,10)	1	7	0.142857
11210	[<3)	4	5	0.8
11210	[3,5)	1	5	0.2
11211	[<3)	2	2	1
11212	[<3)	2	2	1
11213	[<3)	7	7	1
11214	[<3)	3	4	0.75
11214	[10,20)	1	4	0.25
11215	[<3)	1	1	1
11216	[<3)	4	4	1
11217	[<3)	5	7	0.714286
11217	[3,5)	1	7	0.142857
11217	[5,10)	1	7	0.142857
11218	[<3)	2	2	1
11219	[<3)	4	7	0.571429
11219	[>40]	2	7	0.285714
11219	[3,5)	1	7	0.142857
11220	[<3)	8	8	1
11221	[<3)	6	10	0.6
11221	[>40]	2	10	0.2
11221	[5,10)	2	10	0.2
11222	[<3)	4	4	1
11223	[<3)	3	3	1
11224	[<3)	3	3	1
11225	[<3)	7	7	1
11226	[<3)	4	4	1
11227	[<3)	4	4	1
11228	[<3)	3	3	1
11229	[<3)	4	4	1
11230	[<3)	6	6	1
11231	[<3)	4	4	1
11232	[<3)	1	2	0.5
11232	[3,5)	1	2	0.5
11233	[<3)	8	8	1
11234	[<3)	7	9	0.777778
11234	[10,20)	1	9	0.111111
11234	[3,5)	1	9	0.111111
11235	[<3)	1	1	1
11236	[<3)	6	9	0.666667
11236	[3,5)	1	9	0.111111
11236	[5,10)	2	9	0.222222
11237	[<3)	24	32	0.75
11237	[10,20)	3	32	0.09375
11237	[20,40)	1	32	0.03125
11237	[5,10)	4	32	0.125
11238	[<3)	4	5	0.8
11238	[20,40)	1	5	0.2
11239	[<3)	7	11	0.636364
11239	[>40]	1	11	0.0909091
11239	[10,20)	1	11	0.0909091
11239	[5,10)	2	11	0.181818
11240	[<3)	9	11	0.818182
11240	[>40]	2	11	0.181818
11241	[<3)	2	4	0.5
11241	[>40]	1	4	0.25
11241	[5,10)	1	4	0.25
11242	[<3)	8	10	0.8
11242	[10,20)	1	10	0.1
11242	[5,10)	1	10	0.1
11243	[3,5)	1	1	1
11244	[<3)	9	16	0.5625
11244	[>40]	1	16	0.0625
11244	[10,20)	1	16	0.0625
11244	[20,40)	1	16	0.0625
11244	[3,5)	4	16	0.25
11245	[<3)	3	6	0.5
11245	[10,20)	1	6	0.166667
11245	[20,40)	2	6	0.333333
11247	[<3)	2	2	1
11248	[<3)	6	12	0.5
11248	[10,20)	1	12	0.0833333
11248	[3,5)	5	12	0.416667
11251	[<3)	7	7	1
11252	[<3)	6	17	0.352941
11252	[>40]	2	17	0.117647
11252	[10,20)	1	17	0.0588235
11252	[20,40)	3	17	0.176471
11252	[3,5)	1	17	0.0588235
11252	[5,10)	4	17	0.235294
11253	[<3)	3	3	1
11254	[<3)	2	2	1
11255	[<3)	4	4	1
11256	[<3)	3	3	1
11257	[<3)	6	7	0.857143
11257	[3,5)	1	7	0.142857
11258	[<3)	3	3	1

## Sheet: Fig. 3e
off-target-id	IF%	cancerGene	elements	annotated genes
1	28.36	-	Intron	CYP2A7P2,CYP2G1P
15	10.19	-	Intron	ETS1
79	5.59	-	Intron	ZNF317
246	13.38	-	Intron	CFAP251
297	40.72	-	Intron	AC141586.1
809	11.84	-	Intron	F10
827	3.03	-	Intron	CD48
833	9.22	-	Intron	USP2-AS1
843	19.98	-	Intron	KPNA1
850	20.27	-	Intron	HTR4
851	35.14	-	Intron	MYO18A
852	91.84	-	Intron	TAFA3
876	72.33	-	Intron	PJVK
921	12.91	-	Intron	HOOK2
923	7.87	-	Intron	INPP4B
925	15.9	-	Intron	AC004470.2
934	4.91	-	Intron	TMPRSS15
948	12.71	-	Intron	DDX60L
949	70.86	-	Intron	DDX60L
1086	4.93	-	Intron	DNAH17
1112	18.34	-	Intron	GOLGA3
1113	25.01	-	Intron	MARK4,TRAPPC6A
1231	24.26	-	Intron	APBB2
1327	5.75	-	Intron	PDE11A
1373	28.05	-	Intron	ALG1
1399	4.11	-	Intron	STXBP5-AS1
1407	15.8	-	Intron	EDNRB
1419	3.83	-	Intron	SALL1
1422	76.87	ZFHX3	Intron	AC004943.2,ZFHX3
1425	9.06	-	Intron	BASP1-AS1,BASP1
1504	7.52	-	Intron	PEAK1
1574	8.35	-	Intron	IGFBP2
1651	3.97	-	Intron	ALG1
1717	6.45	-	Intron	ZFYVE28
1723	45.84	-	Intron	PTK7
1726	38.05	-	Intron	LINC02423
1762	95.33	-	Intron	BACE1
1764	13.06	-	Intron	PLCG2
1775	5.46	-	Intron	LINC00358
1802	3.41	-	Intron	MSRA
1881	9.6	SOHLH2	Intron	CCDC169-SOHLH2,SOHLH2
1903	3.49	-	Intron	SLC2A13
2011	90.56	-	Intron	AC024610.2,ASIC2
2019	3.15	-	Intron	AC007405.1
2023	51.3	-	Intron	CACNA1B
2055	99.68	-	Intron	DNAJC5B
2056	20.13	-	Intron	LINC01501
2063	9.02	-	Intron	KHDRBS2
2065	3.31	-	Intron	ST6GALNAC3
2089	24.9	-	Intron	RCC2
2101	3.17	-	Intron	FSTL4
2104	11.27	-	Intron	EPHA6
2107	87.15	-	Intron	SGCD
2110	4.66	-	Intron	VIRMA
2284	7.62	-	Intron	SBF1
2286	5.01	-	Intron	AL358113.1,TJP2
2289	4.29	-	Intron	MED14
2383	7.76	BCOR	Intron	BCOR
2713	3.9	-	Intron	TRAM2
2745	73.83	-	Intron	CDH18-AS1,CDH18
2845	5.3	-	Intron	ZMIZ1
2985	41.81	-	Intron	MYT1L
3186	4.43	-	Intron	FXYD5
3296	9.46	-	Intron	CRYL1
3325	13.38	-	Intron	SOX6
3487	9.69	-	Intron	RAD51B
3738	42.81	-	Intron	CRTAP
3891	5.66	-	Intron	ITGA10
3986	4.38	-	Intron	TBC1D1
4021	3.15	-	Intron	PALD1
4042	4.6	-	Intron	CDC25C
4046	3.19	-	Intron	TMC6
4729	19.4	-	Intron	CROCC2
5029	10.5	-	Intron	RGS20
5032	17.83	-	Intron	NRG3
5035	3.52	-	Intron	GRK5
5182	3.14	-	Intron	ABR,AC016292.1
5404	10.84	-	Intron	ATXN1
5600	45.09	NCOR2	Intron	NCOR2
5675	21.38	-	Intron	PPP1R16A
5679	4.02	-	Intron	TK1
5904	22.64	-	Intron	SUGCT
6061	62.56	-	Intron	STRIP1
6099	4.09	-	Intron	C5orf66
6395	65.94	-	Intron	ASIC2
6469	47.94	-	Intron	ATG4A
7359	7.08	-	Intron	PPM1F
7389	40.32	-	Intron	CLIC5
7455	3.37	-	Intron	TRPC6
7743	11.9	-	Intron	MIR99AHG
7975	3.27	-	Intron	LINC02471
7985	6.67	-	Intron	LRRC38
8121	4.87	-	Intron	SMG6
8141	46.02	-	Intron	AP001021.3,L3MBTL4
8163	95.17	-	Intron	HDLBP
8261	51.03	-	Intron	UBE2Q2
8267	5.4	-	Intron	ANK3
8268	73.04	-	Intron	PTH2R
8285	8.23	-	Intron	GAB2
9062	3.82	-	Intron	PBLD
9285	4.87	-	Intron	KIF16B
9377	7.38	-	Intron	PALM2AKAP2
9383	7.32	-	Intron	C5orf47
9396	3.56	-	Intron	CHTOP
9470	6.3	-	Intron	MALRD1
9490	14.1	-	Intron	PDE1A
9503	7.79	-	Intron	XXYLT1
9506	25.47	-	Intron	DCDC1
9513	6.51	-	Intron	DENND5B
9532	5.59	-	Intron	AC245128.1
9539	11.63	-	Intron	BIN3
9555	13.09	-	Intron	SH3PXD2A
9605	23.43	-	Intron	CLIC2
9675	5.54	-	Intron	TASP1
9691	65.58	-	Intron	AAMDC
9695	14.83	-	Intron	DOK5
9721	8.88	-	Intron	MCM3
9869	59.4	-	Intron	ZNF609
9890	94.22	-	Intron	LINC00377
9916	8.48	-	Intron	NCF4
9938	100	FGFR4	Intron	FGFR4
9972	10.42	-	Intron	AKAP7
10017	5.58	-	Intron	OSM
10050	4.09	-	Intron	NTN1
10057	36.34	-	Intron	AC012184.2,AC012184.3,DDX19B
10106	51.77	-	Intron	COL15A1
10147	3.71	-	Intron	AC018552.2
10165	3.77	-	Intron	LAMA3
10194	12.35	-	Intron	KCNU1
10227	16	-	Intron	PPP5C
10277	3.24	-	Intron	TAFA5
10303	4.49	-	Intron	AC008571.2
10333	3.42	-	Intron	AC068831.6,PRC1-AS1,PRC1
10337	13.42	-	Intron	PHF21B
10529	5.49	-	Intron	MIR100HG
10538	3.23	-	Intron	SUCLG1
10543	29.74	-	Intron	LHPP
10546	22.91	-	Intron	UBE2QL1
10547	8.28	-	Intron	CENPP
10548	66.26	-	Intron	AXL
10557	5.26	-	Intron	NXPH3
10559	61.92	-	Intron	RPH3A
10570	9.73	-	Intron	ZFYVE27
11057	3.46	-	Intron	MACROD2
512	3.53	-	Exon	SUPT16H
834	3.31	-	Exon	TMEM178B
876	72.33	-	Exon	NUDCP2
921	12.91	-	Exon	HOOK2
1327	5.75	-	Exon	PDE11A
1339	4.18	-	Exon	ANKRD11P2
1373	28.05	-	Exon	ALG1
1382	25.69	-	Exon	ANKRD11P2
1384	5.11	-	Exon	SCPEP1
1405	3.22	-	Exon	BRI3BP
1419	3.83	-	Exon	SALL1
1422	76.87	ZFHX3	Exon	AC004943.2,ZFHX3
1442	36.87	-	Exon	YIF1B
1518	23.36	-	Exon	PINK1-AS,PINK1
1574	8.35	-	Exon	IGFBP2
1651	3.97	-	Exon	ALG1
1663	3.76	-	Exon	RBM20
1691	8.44	-	Exon	FGFRL1
1722	16.27	-	Exon	GIGYF1
1723	45.84	-	Exon	PTK7
1726	38.05	-	Exon	LINC02423
1760	36.75	-	Exon	WWTR1
1843	3.59	-	Exon	EDC4
1931	17.09	-	Exon	NID1
1970	11.81	-	Exon	NHS
2004	32.79	-	Exon	ATXN7
2075	4.24	-	Exon	FGR
2200	7.13	-	Exon	CDK11B
2289	4.29	-	Exon	MED14
3182	5.9	-	Exon	LRRC8D
3285	5.81	-	Exon	CXCR3
3986	4.38	-	Exon	PSME2P4
5595	5.97	-	Exon	LINC00111
5679	4.02	-	Exon	TK1
7359	7.08	-	Exon	PPM1F-AS1
8121	4.87	-	Exon	AC090617.8
9297	15.72	-	Exon	DBN1
9396	3.56	-	Exon	CHTOP
9532	5.59	-	Exon	KIR3DL3
9938	100	FGFR4	Exon	FGFR4
10099	3.07	-	Exon	ZNF609
10142	3.2	-	Exon	OR52K1
10147	3.71	-	Exon	AC018552.2,ADGRG3
10236	27.83	-	Exon	EBF4
10548	66.26	-	Exon	AXL
10570	9.73	-	Exon	ZFYVE27
809	11.84	-	Gene2kbD	AL137002.2,F10
833	9.22	-	Gene2kbD	USP2-AS1
921	12.91	-	Gene2kbD	HOOK2
1112	18.34	-	Gene2kbD	GOLGA3
1419	3.83	-	Gene2kbD	SALL1
1442	36.87	-	Gene2kbD	AC011479.1,C19orf33,YIF1B
1691	8.44	-	Gene2kbD	FGFRL1
1717	6.45	-	Gene2kbD	ZFYVE28
1722	16.27	-	Gene2kbD	GIGYF1
1723	45.84	-	Gene2kbD	KLC4
1762	95.33	-	Gene2kbD	AP000892.3
1843	3.59	-	Gene2kbD	EDC4
2004	32.79	-	Gene2kbD	ATXN7
2056	20.13	-	Gene2kbD	LINC01501
2200	7.13	-	Gene2kbD	SLC35E2B
3182	5.9	-	Gene2kbD	AC093423.3,LRRC8D
3186	4.43	-	Gene2kbD	FXYD5
3891	5.66	-	Gene2kbD	ITGA10
5675	21.38	-	Gene2kbD	PPP1R16A
5679	4.02	-	Gene2kbD	SYNGR2,TK1
6061	62.56	-	Gene2kbD	STRIP1
8141	46.02	-	Gene2kbD	AP001021.1
8163	95.17	-	Gene2kbD	HDLBP
9297	15.72	-	Gene2kbD	DBN1
9691	65.58	-	Gene2kbD	AAMDC
9938	100	FGFR4	Gene2kbD	FGFR4
10050	4.09	-	Gene2kbD	AC005695.1
10057	36.34	-	Gene2kbD	DDX19B
10236	27.83	-	Gene2kbD	EBF4
10333	3.42	-	Gene2kbD	AC068831.6,PRC1-AS1,PRC1
10337	13.42	-	Gene2kbD	PHF21B
246	13.38	-	Gene2kbU	CFAP251
851	35.14	-	Gene2kbU	MYO18A
1373	28.05	-	Gene2kbU	ALG1
1399	4.11	-	Gene2kbU	STXBP5-AS1,STXBP5
1651	3.97	-	Gene2kbU	ALG1
1723	45.84	-	Gene2kbU	AL355385.1,PTK7
1727	42.93	-	Gene2kbU	NT5C1A
1760	36.75	-	Gene2kbU	WWTR1
1762	95.33	-	Gene2kbU	BACE1
1843	3.59	-	Gene2kbU	EDC4
2004	32.79	-	Gene2kbU	SCAANT1
2019	3.15	-	Gene2kbU	AC007405.1
2200	7.13	-	Gene2kbU	FO704657.1
2286	5.01	-	Gene2kbU	TJP2
2289	4.29	-	Gene2kbU	MED14,MED14OS
3891	5.66	-	Gene2kbU	ITGA10
4046	3.19	-	Gene2kbU	TMC6,TMC8
6061	62.56	-	Gene2kbU	STRIP1
8121	4.87	-	Gene2kbU	AC090617.8
8163	95.17	-	Gene2kbU	HDLBP
9605	23.43	-	Gene2kbU	AC234781.4
9691	65.58	-	Gene2kbU	AP002812.2
9916	8.48	-	Gene2kbU	NCF4-AS1,NCF4
9938	100	FGFR4	Gene2kbU	FGFR4
10017	5.58	-	Gene2kbU	OSM
10213	27.71	-	Gene2kbU	AC135731.1
10335	4.53	-	Gene2kbU	SLC25A17
10538	3.23	-	Gene2kbU	SUCLG1
10547	8.28	-	Gene2kbU	NOL8
10557	5.26	-	Gene2kbU	AC006487.2,NXPH3
10559	61.92	-	Gene2kbU	RPH3A
10579	18.31	-	Gene2kbU	S100A7L2
921	12.91	-	5'UTR	HOOK2
1327	5.75	-	5'UTR	PDE11A
1339	4.18	-	5'UTR	ANKRD11P2
1382	25.69	-	5'UTR	ANKRD11P2
1384	5.11	-	5'UTR	SCPEP1
1442	36.87	-	5'UTR	YIF1B
1518	23.36	-	5'UTR	PINK1-AS
1726	38.05	-	5'UTR	LINC02423
1760	36.75	-	5'UTR	WWTR1
2200	7.13	-	5'UTR	CDK11B
3986	4.38	-	5'UTR	PSME2P4
9297	15.72	-	5'UTR	DBN1
10147	3.71	-	5'UTR	AC018552.2
834	3.31	-	3'UTR	TMEM178B
876	72.33	-	3'UTR	NUDCP2
921	12.91	-	3'UTR	HOOK2
1373	28.05	-	3'UTR	ALG1
1384	5.11	-	3'UTR	SCPEP1
1422	76.87	ZFHX3	3'UTR	AC004943.2,ZFHX3
1442	36.87	-	3'UTR	YIF1B
1518	23.36	-	3'UTR	PINK1
1574	8.35	-	3'UTR	IGFBP2
1651	3.97	-	3'UTR	ALG1
1663	3.76	-	3'UTR	RBM20
1723	45.84	-	3'UTR	PTK7
1843	3.59	-	3'UTR	EDC4
5595	5.97	-	3'UTR	LINC00111
5679	4.02	-	3'UTR	TK1
7359	7.08	-	3'UTR	PPM1F-AS1
8121	4.87	-	3'UTR	AC090617.8
9532	5.59	-	3'UTR	KIR3DL3
9938	100	FGFR4	3'UTR	FGFR4
10099	3.07	-	3'UTR	ZNF609
10147	3.71	-	3'UTR	ADGRG3
10548	66.26	-	3'UTR	AXL
10570	9.73	-	3'UTR	ZFYVE27
1501	87.07	-	IGR	yes
4226	24.42	-	IGR	yes
4415	19.39	-	IGR	yes
4489	56.93	-	IGR	yes
4546	22.62	-	IGR	yes
10313	3.32	-	IGR	yes
10512	39.87	-	IGR	yes

## Sheet: Fig. 4c
ON	RGN11179					RGN11237					RGN11189					RGN11184					RGN11208					VEGFA site 2					HEK293T site 4
	HEK	Fib	PC9	SKOV-3	U2OS	HEK	Fib	PC9	SKOV-3	U2OS	HEK	Fib	PC9	SKOV-3	U2OS	HEK	Fib	PC9	SKOV-3	U2OS	HEK	Fib	PC9	SKOV-3	U2OS	HEK	Fib	PC9	SKOV-3	U2OS	HEK	Fib	PC9	SKOV-3	U2OS
MOCK	0.0278193	0.789898	0.657036	0.665685	0.101843	0.0394217	1.10417	1.0255	0.945913	0.22041	0.502092	NA	NA	NA	1.96226	0.0493426	0.868213	0.917921	1.19001	0.125654	0.081471	0.700627	0.369557	0.290718	0.114378	0.296692	0.508274	0.813835	0.849077	0.493065	0.160173	1.27942	1.3185	1.50126	0.334855		NA, filtered due to low aligned reads
SpCas9	78.1905	19.2348	82.2918	47.3215	73.4194	97.5157	96.9625	96.278	95.2412	97.5973	96.1869	95.8733	96.3164	95.4704	96.6922	91.4653	76.2174	73.9319	87.5706	41.4536	79.9577	44.0943	56.166	17.8668	39.5657	95.9713	71.3248	95.6036	95.9942	94.7338	95.4687	72.878	94.6393	95.2347	91.3306
HiFi-SpCas9	60.3935	34.836	50.8622	52.9157	68.0541	95.4855	97.678	95.3144	95.2138	96.8941	96.3783	95.7174	97.0418	95.2925	97.3076	90.4882	82.1593	80.7285	89.4852	92.7739	17.455	6.18755	13.1796	8.80235	26.1202	95.8364	48.529	96.3355	94.4055	93.077	NA	69.8422	93.0709	93.7309	91.2329
Ttest, paired	RGN11179	RGN11237	RGN11189	RGN11184	RGN11208	VEGFA site 2	HEK293T site 4
SpCas9 vs. MOCK	0.007648	1.00334e-08	0.00319234	0.00109159	0.00991857	4.87363e-05	3.53633e-05
HiFI vs. MOCK	0.000736694	5.4773e-09	0.00176726	4.39404e-06	0.0175875	0.000785026	0.000659426
HiFi vs. SpCas9	0.467158	0.261615	0.272353	0.250543	0.0282797	0.316562	0.0813557

## Sheet: Fig. 4d
			SpCas9					HiFi-SpCas9
NGSlabel	SURRO-label	SURRO-seq	HEK	Fib	PC9	Skov-3	U2OS	HEK	Fib	PC9	Skov-3	U2OS
2	OT4708	1	0	0	0	0	0	0	0	0	1	0
3	OT4729	1	1	0	1	1	1	1	0	0	0	0
5	OT9490	1	1	1	1	1	1	0	#VALUE!	1	0	0
6	OT9506	1	1	1	1	1	1	1	0	0	0	1
8	OT5595	1	1	1	1	1	1	1	0	0	0	0
9	OT5600	1	1	1	1	1	1	1	1	1	1	1
10	OT5675	1	1	1	1	1	1	1	0	1	1	1
11	OT5679	1	1	0	1	0	0	1	0	1	0	1
13	OT5029	1	1	1	1	1	1	1	0	0	0	0
14	OT5032	1	1	1	1	1	1	1	0	0	0	1
15	OT5035	1	0	0	0	0	0	0	0	0	0	0
30	OT11291	1	1	1	1	1	1	1	1	1	1	1
31	OT11290	1	1	1	1	1	1	1	1	1	1	1
32	OT11296	1	1	1	1	1	1	1	0	0	0	1
38	OT11397	1	1	1	1	1	1	1	0	1	0	1
39	OT11398	1	1	1	1	1	1	0	0	0	0	0
17	OT6791	0	0	0	0	0	0	0	0	0	0	0
18	OT6832	0	0	0	0	0	0	0	0	0	0	0
19	OT6873	0	0	0	0	0	0	0	0	0	0	1
34	OT11510	0	0	0	0	0	1	0	0	0	0	1
40	OT11414	0	1	1	1	1	1	0	0	0	0	0
42	OT11458	0	0	0	0	0	0	0	0	0	0	0
43	OT11437	0	0	0	0	0	0	0	0	0	0	0
note
1	Sig
0	NS

## Sheet: Fig. 4e
		SURRO-seq	MOCK	HiFi-SpCas9	SpCas9
Cellline	SURRO-label	SURRO-seq IF%	Modified%	Modified%	Modified%
HEK293T	RGN11189-ON	98.8409	0.502092	96.3783	96.1869
	OT5595	5.97015	0.00323746	0.019651	0.603388
	OT5600	45.0896	0.00798067	0.0885073	6.22341
	OT5675	21.381	0.0490842	0.211508	1.64105
	OT5679	4.01544	0.00144889	0.0596049	0.161652
Fibroblasts	RGN11189-ON	98.8409	17.2991	95.7174	95.8733
	OT5595	5.97015	0.0152195	0.00717116	0.841306
	OT5600	45.0896	0.124606	0.204422	12.1236
	OT5675	21.381	0.0555007	0.0359732	0.239484
	OT5679	4.01544	0	0	0
PC9	RGN11189-ON	98.8409	NA	97.0418	96.3164
	OT5595	5.97015	0.00408842	0.00477073	0.245807
	OT5600	45.0896	0.0293682	0.266347	6.57409
	OT5675	21.381	0.0503618	0.301778	0.753622
	OT5679	4.01544	0	0.0221849	0.16187
SKOV-3	RGN11189-ON	98.8409	14.5194	95.2925	95.4704
	OT5595	5.97015	0.00707546	0.00685077	0.254074
	OT5600	45.0896	0.0361051	0.169017	2.15468
	OT5675	21.381	0.0262812	0.0855281	0.250526
	OT5679	4.01544	0.00079623	0	0
U2OS	RGN11189-ON	98.8409	1.96226	97.3076	96.6922
	OT5595	5.97015	0.00341108	0.00718025	0.485009
	OT5600	45.0896	0.0430054	0.319732	29.9462
	OT5675	21.381	0.0458365	0.159868	1.09137
	OT5679	4.01544	0	0.0111719	0.00221195

## Sheet: Fig. 4f
		SURRO-seq	MOCK	HiFi-SpCas9	SpCas9	Correlation coefficient (Pearson)
Cellline	SURRO-label	SURRO-seq IF%	Modified%	Modified%	Modified%	SURRO-seq vs. RNP.SpCas9	SURRO-seq vs. RNP.HiFi-SpCas9
HEK293T	RGN11179-ON	96.9026	0.0278193	60.3935	78.1905	0.938923	0.91676
	OT4708	2.06203	0.00972742	0.0137356	0.0121502
	OT4729	19.3959	0.00250583	0.0131615	0.125712
	RGN11237-ON	95.8066	0.0394217	95.4855	97.5157
	OT9490	14.1011	0.0780669	0.076963	0.41744
	OT9506	25.4734	0.0320248	0.136747	30.8133
	RGN11189-ON	98.8409	0.502092	96.3783	96.1869
	OT5595	5.97015	0.00323746	0.019651	0.603388
	OT5600	45.0896	0.00798067	0.0885073	6.22341
	OT5675	21.381	0.0490842	0.211508	1.64105
	OT5679	4.01544	0.00144889	0.0596049	0.161652
	RGN11184-ON	94.3022	0.0493426	90.4882	91.4653
	OT5029	10.5043	0.00182266	0.0124238	1.95896
	OT5032	17.8336	0.00992608	0.14305	33.9814
	OT5035	3.52035	0.00280431	0.00091332	0
	RGN11208-ON	60.8961	0.081471	17.455	79.9577
	OT6791	0.189238	0.251407	0.263435	0.251761
	OT6832	1.30162	0.00593683	0.0074903	0.0162927
	OT6873	0.120211	0.756667	0.777557	0.736366
	VEGFA site 2-ON	97.0028	0.296692	95.8364	95.9713
	OT11291	96.3824	0.0867015	86.4286	85.8527
	OT11290	95.5305	0.103313	89.7673	91.5224
	OT11296	31.9149	0.00130163	0.175727	8.72957
	OT11510	1.02474	0.0441538	0.0290385	0.0451838
	HEK293T site 4-ON	95.1349	0.160173	NA	95.4687
	OT11397	45.9459	0.00663643	0.313598	77.0067
	OT11398	38.9181	0.265307	0.264026	1.99877
	OT11414	0.411523	0.108282	0.0810785	0.463752
	OT11458	0.225734	0.0178013	0.0155117	0.0145855
	OT11437	0.165769	0.00066161	0.00051909	0.00051176
Fibroblast	RGN11179-ON	96.9026	0.789898	34.836	19.2348	0.881291	0.843419
	OT4708	2.06203	0.0168183	0.0126931	0.00729031
	OT4729	19.3959	0	0	0
	RGN11237-ON	95.8066	1.10417	97.678	96.9625
	OT9490	14.1011	0.0768792	NA	0.221747
	OT9506	25.4734	0.287112	0.0259168	3.33023
	RGN11189-ON	98.8409	17.2991	95.7174	95.8733
	OT5595	5.97015	0.0152195	0.00717116	0.841306
	OT5600	45.0896	0.124606	0.204422	12.1236
	OT5675	21.381	0.0555007	0.0359732	0.239484
	OT5679	4.01544	0	0	0
	RGN11184-ON	94.3022	0.868213	82.1593	76.2174
	OT5029	10.5043	0.029181	0.00058318	0.689079
	OT5032	17.8336	0.274337	0.0130108	3.92448
	OT5035	3.52035	0	0	0
	RGN11208-ON	60.8961	0.700627	6.18755	44.0943
	OT6791	0.189238	0.295005	0.284008	0.329741
	OT6832	1.30162	0.00483224	0.00611079	0.0032467
	OT6873	0.120211	0.728314	0.736168	0.732796
	VEGFA site 2-ON	97.0028	0.508274	48.529	71.3248
	OT11291	96.3824	0.380192	65.2266	75.4545
	OT11290	95.5305	0.495079	26.6158	33.8799
	OT11296	31.9149	0.0637821	0	0.462625
	OT11510	1.02474	0.0645692	0.0334714	0.0306279
	HEK293T site 4-ON	95.1349	1.27942	69.8422	72.878
	OT11397	45.9459	0.235147	0.0654438	18.2317
	OT11398	38.9181	0.283	0.220176	1.20117
	OT11414	0.411523	0.0878792	0.0779563	0.213864
	OT11458	0.225734	0.0127586	0.0106467	0.0149801
	OT11437	0.165769	0.00052285	0.00132107	0.00049401

[truncated: 3 more sheets: Fig. 5a, Fig. 5c, Fig. 5d]
